# Supplementary material for: Dutogliptin in Combination with Filgrastim in Early Recovery Post-Myocardial Infarction—The REC-DUT-002 Trial
Source: J Clin Med. 2022 Sep 27;11(19):5728. doi: 10.3390/jcm11195728 (PMC9571810; doi:10.3390/jcm11195728)
Supplement: Supplementary file 1 [file jcm-11-05728-s001.zip]

Archive with 1 entries (1 files):
- jcm-1850995-supplementary.pdf
